# Supplementary material for: Shape: automatic conformation prediction of carbohydrates using a genetic algorithm
Source: J Cheminform. 2009 Sep 21;1:16. doi: 10.1186/1758-2946-1-16 (PMC2820494; doi:10.1186/1758-2946-1-16)
Supplement: Additional file 1 — Shape version 090213. The complete shape distribution. [file 1758-2946-1-16-S1.TGZ]

Archive with 78 entries (60 files):
- shape.release.090213
- shape.release.090213/cleanup
- shape.release.090213/alternative.configs
- shape.release.090213/alternative.configs/shape.quicktest.config
- shape.release.090213/alternative.configs/search.largemolecules.config
- shape.release.090213/alternative.configs/shape.largemolecules.config
- shape.release.090213/alternative.configs/shape.smallmolecules.config
- shape.release.090213/alternative.configs/search.smallmolecules.config
- shape.release.090213/alternative.configs/search.quicktest.config
- shape.release.090213/alternative.configs/cluster.torsionangle.config
- shape.release.090213/example.molecules
- shape.release.090213/example.molecules/disacch.mol
- shape.release.090213/example.molecules/glucose.pdb
- shape.release.090213/example.molecules/triglc.pdb
- shape.release.090213/example.molecules/lewisx.mol
- shape.release.090213/shape
- shape.release.090213/shape.jar
- shape.release.090213/shape.server.config
- shape.release.090213/quicktest
- shape.release.090213/README
- shape.release.090213/manual
- shape.release.090213/manual/configuration.html
- shape.release.090213/manual/output.html
- shape.release.090213/manual/introduction.html
- shape.release.090213/manual/mm3.config.html
- shape.release.090213/manual/fig
- shape.release.090213/manual/fig/triglc-session.png
- shape.release.090213/manual/fig/shape-starting.png
- shape.release.090213/manual/fig/.thumbnails
- shape.release.090213/manual/fig/pymol-6-clusters.png
- shape.release.090213/manual/fig/complete-run.png
- shape.release.090213/manual/results.html
- shape.release.090213/manual/search.config.html
- shape.release.090213/manual/server.config.html
- shape.release.090213/manual/index.html
- shape.release.090213/manual/cluster.config.html
- shape.release.090213/manual/shape.config.html
- shape.release.090213/shape.config
- shape.release.090213/shape.search.config
- shape.release.090213/src
- shape.release.090213/mm392mod
- shape.release.090213/mm392mod/PARA.MM3
- shape.release.090213/mm392mod/const.org
- shape.release.090213/mm392mod/KONST.MM3
- shape.release.090213/mm392mod/para.org
- shape.release.090213/mm392mod/.svn
- shape.release.090213/mm392mod/.svn/text-base
- shape.release.090213/mm392mod/.svn/text-base/para.org.svn-base
- shape.release.090213/mm392mod/.svn/text-base/KONST.MM3.svn-base
- shape.release.090213/mm392mod/.svn/text-base/RDPARA_SULPHATE_GOOD.svn-base
- shape.release.090213/mm392mod/.svn/text-base/PARA.MM3.svn-base
- shape.release.090213/mm392mod/.svn/text-base/const.org.svn-base
- shape.release.090213/mm392mod/.svn/text-base/mm392linux.no.static.svn-base
- shape.release.090213/mm392mod/.svn/text-base/mm3config.svn-base
- shape.release.090213/mm392mod/.svn/README.txt
- shape.release.090213/mm392mod/.svn/entries
- shape.release.090213/mm392mod/.svn/format
- shape.release.090213/mm392mod/.svn/wcprops
- shape.release.090213/mm392mod/.svn/empty-file
- shape.release.090213/mm392mod/.svn/prop-base
- shape.release.090213/mm392mod/.svn/prop-base/para.org.svn-base
- shape.release.090213/mm392mod/.svn/prop-base/KONST.MM3.svn-base
- shape.release.090213/mm392mod/.svn/prop-base/const.org.svn-base
- shape.release.090213/mm392mod/.svn/prop-base/mm392linux.no.static.svn-base
- shape.release.090213/mm392mod/.svn/tmp
- shape.release.090213/mm392mod/.svn/tmp/text-base
- shape.release.090213/mm392mod/.svn/tmp/wcprops
- shape.release.090213/mm392mod/.svn/tmp/prop-base
- shape.release.090213/mm392mod/.svn/tmp/props
- shape.release.090213/mm392mod/.svn/props
- shape.release.090213/mm392mod/.svn/props/const.org.svn-work
- shape.release.090213/mm392mod/.svn/props/mm392linux.no.static.svn-work
- shape.release.090213/mm392mod/.svn/props/KONST.MM3.svn-work
- shape.release.090213/mm392mod/.svn/props/para.org.svn-work
- shape.release.090213/mm392mod/mm3config
- shape.release.090213/mm392mod/mm392linux.no.static
- shape.release.090213/shape.mm3.config
- shape.release.090213/shape.cluster.config
