# Supplementary material for: Shape: automatic conformation prediction of carbohydrates using a genetic algorithm
Source: J Cheminform. 2009 Sep 21;1:16. doi: 10.1186/1758-2946-1-16 (PMC2820494; doi:10.1186/1758-2946-1-16)
Supplement: Additional file 1 — Shape version 090213. The complete shape distribution. [file 1758-2946-1-16-S1.TGZ › shape.release.090213/cleanup]

#!/bin/bash

# This script will clean up most of the stuff that is left behind 
# when running shape, and restore the package to a state resembling
# what it used to look like when you first installed it.
 
# !! THIS INCLUDES ACTUAL OUTPUT RESULTS !!
# -----------------------------------------

# Do not run this script unless you have archived away, somewhere else,
# all the results that you want to save for the future.


echo "You are about to clean out all the results, source files, etc."
echo "Make damned sure you have saved all interesting data somewhere else."
echo "Are you sure you want to continue with this operation ? [Y/n]"
read sure

if [[ ${sure} != "Y" ]]
then
    echo "Ok, not sure, exiting without touching anything."
    exit 0
fi

rm -rfv src/* out tmp err manual/*'~' manual/*bak
