# Supplementary material for: Shape: automatic conformation prediction of carbohydrates using a genetic algorithm
Source: J Cheminform. 2009 Sep 21;1:16. doi: 10.1186/1758-2946-1-16 (PMC2820494; doi:10.1186/1758-2946-1-16)
Supplement: Additional file 1 — Shape version 090213. The complete shape distribution. [file 1758-2946-1-16-S1.TGZ › shape.release.090213/alternative.configs/shape.quicktest.config]

# This is a primary configuration file for the Shape conformation search tool.
# ----------------------------------------------------------------------------


# The rootDir parameter defaults to the present working directory 
# if not specified.
#rootDir             /home/tools/shape

srcDir              src
outDir              out
errDir              err

# You should change the tmpDir to reside on a ramdisk
#tmpDir              /mnt/ram/shape.tmp
tmpDir              tmp


mm3ConfigFile            shape.mm3.config
serverConfigFile         shape.server.config
gaSearchConfigFile       alternative.configs/search.quicktest.config
clusteringConfigFile     shape.cluster.config


# Check for new jobs with 10s interval.
sleepInterval = 10000
