# Supplementary material for: Shape: automatic conformation prediction of carbohydrates using a genetic algorithm
Source: J Cheminform. 2009 Sep 21;1:16. doi: 10.1186/1758-2946-1-16 (PMC2820494; doi:10.1186/1758-2946-1-16)
Supplement: Additional file 1 — Shape version 090213. The complete shape distribution. [file 1758-2946-1-16-S1.TGZ › shape.release.090213/alternative.configs/search.quicktest.config]

# Shape search configuration file.
# --------------------------------


# This configuration is just to provide quick function tests.
# It should not be used for production runs.


populationSize      5
nrPopulations       1


evolutionOperator     com.csol.chem.search.ga2.SimpleEvolution {
    nrAncients      1
    
    useRankFitness            true
    adjustRankFitnessRBySize  true
    rankFitnessRatio           0.2
    rankFitnessRmin            3
    rankFitnessRmax           10
    
    mutationOperator     com.csol.chem.search.ga2.MutateByRatio {
        mutationRatio          0.1
    }
}

convergenceCriterium     com.csol.chem.search.ga2.EnergyWindowConvergence {
    window        5
    limit        -0.5
}
