# Supplementary material for: Shape: automatic conformation prediction of carbohydrates using a genetic algorithm
Source: J Cheminform. 2009 Sep 21;1:16. doi: 10.1186/1758-2946-1-16 (PMC2820494; doi:10.1186/1758-2946-1-16)
Supplement: Additional file 1 — Shape version 090213. The complete shape distribution. [file 1758-2946-1-16-S1.TGZ › shape.release.090213/alternative.configs/cluster.torsionangle.config]

# This is the basic configuration file for the clustering function to use
# for clustering the results of the conformation search.


# Another example using a torsion angle rmsd measurement, 
# with 30.0 degrees of tolerance, and
# with weight by the square root of the sub tree mass 
# --------------------------

clusteringFunction com.csol.chem.util.analysis.LECFunction {

    tolerance  30.0

    distanceFunction com.csol.chem.util.analysis.TorsionAngleRMSD {
	
	weightFunction com.csol.chem.util.analysis.TorsionAngleWeightBySqrtSTM {
	
	    # SqrtSTM weight has no parameters

	}
    }
}
