# Supplementary material for: Shape: automatic conformation prediction of carbohydrates using a genetic algorithm
Source: J Cheminform. 2009 Sep 21;1:16. doi: 10.1186/1758-2946-1-16 (PMC2820494; doi:10.1186/1758-2946-1-16)
Supplement: Additional file 1 — Shape version 090213. The complete shape distribution. [file 1758-2946-1-16-S1.TGZ › shape.release.090213/example.molecules/disacch.mol]

  54 MOL          Gal_b14_GlcNAc                                        0
   1   1   0.9949   3.4804   1.0697C1
   2   1  -0.1325   3.7395   2.0646C2
   3   1  -0.4265   5.2226   2.2192C3
   4   1   0.8468   5.9895   2.4928C4
   5   1   1.8860   5.6698   1.4180C5
   6   1   3.2197   6.3627   1.5949C6
   7   8   1.3583   2.1480   1.1664OR
   8   8  -1.2979   3.0621   1.6125O2H
   9   8  -1.3277   5.3992   3.3186O3H
  10   8   2.1358   4.2555   1.4600OR
  11   8   3.8271   6.0333   2.8345O6H
  12  13  -1.4825   2.1614   2.0791H2O
  13  13  -2.2550   5.6990   2.8309H3O
  14  13   4.8151   5.6104   3.0130H6O
  15   8   1.2583   5.5939   3.7958O4H
  16  13   0.4761   5.8393   4.5143H4O
  17  13   1.5215   5.9762   0.4767H5
  18  13   3.9926   6.4541   0.9714H6S
  19  13   3.0641   7.4016   1.5825H6R
  20  13   0.6599   3.7386   0.0652H1
  21  13   0.1824   3.3296   3.0246H2
  22  13  -0.8804   5.5882   1.2980H3
  23  13   0.7103   7.0709   2.4669H4
  24   1   3.6385  -0.6591  -1.0541C1
  25   1   4.4304   0.3634  -0.1765C2
  26   1   3.4645   1.0380   0.8461C3
  27   1   2.2248   1.6364   0.1504C4
  28   1   1.5099   0.5666  -0.7179C5
  29   1   0.3263   1.1434  -1.5165C6
  30   2   6.7526   0.2220   0.5987C7
  31   1   7.7266  -0.5427   1.4471C8
  32   8   4.4315  -1.1051  -2.1441O1H
  33   8   4.1031   2.0918   1.5712O3H
  34   8   2.4651  -0.0362  -1.6456OR
  35   8   0.7465   2.1650  -2.4246O6H
  36   9   7.0923   1.2716   0.0651OM
  37  28   5.5128  -0.2948   0.5289N15
  38   1   3.5873  -2.0253  -2.8409C1O
  39  13   4.8067   1.1422  -0.8560H2
  40  13   3.1168   0.2730   1.5705H3
  41  13   2.5467   2.4606  -0.5032H4
  42  13   1.1140  -0.2159  -0.0538H5
  43  13  -0.1758   0.3345  -2.0675H6S
  44  13  -0.4215   1.5466  -0.8177H6R
  45  13   8.7215  -0.5314   0.9781H8
  46  13   7.4466  -1.5940   1.6092H24
  47  13   7.8202  -0.0551   2.4287H25
  48  13   4.7921   1.6793   2.1024H3O
  49  13  -0.0373   2.6505  -2.6948H6O
  50  13   5.4417  -1.2229   0.8943H29
  51  13   3.3268  -1.5355  -0.4519H1
  52  13   4.1242  -2.4276  -3.7126H6
  53  13   2.6782  -1.5058  -3.1781H7
  54  13   3.3101  -2.8503  -2.1682H9
  55 MOL
   1   1   2            1
   2   7   1            1
   3   1  10            1
   4   2   3            1
   5   2   8            1
   6   3   4            1
   7   3   9            1
   8   5   4            1
   9   5   6            1
  10  10   5            1
  11   6  11            1
  12  28  29            1
  13  27  28            1
  14  25  24            1
  15  24  32            1
  16  34  24            1
  17  26  25            1
  18  27  26            1
  19  26  33            1
  20  30  31            1
  21  30  36            2
  22  37  30            4
  23  28  34            1
  24  29  35            1
  25  25  37            1
  26   4  15            1
  27   7  27            1
  28   8  12            1
  29  15  16            1
  30  32  38            1
  31  24  51            1
  32  37  50            1
  33  35  49            1
  34  33  48            1
  35  31  47            1
  36  31  46            1
  37  31  45            1
  38  29  44            1
  39  29  43            1
  40  28  42            1
  41  27  41            1
  42  26  40            1
  43  25  39            1
  44   4  23            1
  45   3  22            1
  46   2  21            1
  47   1  20            1
  48   6  19            1
  49   6  18            1
  50   5  17            1
  51  11  14            1
  52   9  13            1
  53  38  52            1
  54  38  53            1
  55  38  54            1
   0 MOL
