# Supplementary material for: Shape: automatic conformation prediction of carbohydrates using a genetic algorithm
Source: J Cheminform. 2009 Sep 21;1:16. doi: 10.1186/1758-2946-1-16 (PMC2820494; doi:10.1186/1758-2946-1-16)
Supplement: Additional file 1 — Shape version 090213. The complete shape distribution. [file 1758-2946-1-16-S1.TGZ › shape.release.090213/example.molecules/glucose.pdb]

HEADER    UNNAMED                                                               
COMPND    UNNAMED                                                               
REMARK    GENERATED BY SYBYL (TRIPOS, INC.)       14-JAN-04                     
HETATM    1  O     O     1       0.450   1.942   0.376  1.00  0.00              
HETATM    2  H1    O     1       0.446   1.110  -0.083  1.00  0.00              
HETATM    3  C     O     1       0.076   1.733   1.750  1.00  0.00              
HETATM    4  H     O     1       0.836   1.101   2.237  1.00 90.00              
HETATM    5  O     O     1      -1.234   1.141   1.830  1.00  0.00              
HETATM    6  C     O     1      -1.668   0.906   3.183  1.00  0.00              
HETATM    7  C     O     1      -3.056   0.221   3.117  1.00  0.00              
HETATM    8  H     O     1      -2.956  -0.733   2.573  1.00 90.00              
HETATM    9  H     O     1      -3.421   0.011   4.136  1.00  0.00              
HETATM   10  O     O     1      -3.979   1.078   2.423  1.00 90.00              
HETATM   11  H     O     1      -4.849   0.698   2.348  1.00  0.00              
HETATM   12  H     O     1      -0.967   0.218   3.688  1.00 90.00              
HETATM   13  C     O     1      -1.737   2.242   3.968  1.00  0.00              
HETATM   14  H     O     1      -2.481   2.902   3.489  1.00  0.00              
HETATM   15  O     O     1      -2.127   1.979   5.326  1.00 90.00              
HETATM   16  H     O     1      -2.183   2.773   5.847  1.00  0.00              
HETATM   17  C     O     1      -0.353   2.936   3.934  1.00 90.00              
HETATM   18  H     O     1       0.376   2.305   4.474  1.00  0.00              
HETATM   19  O     O     1      -0.457   4.213   4.585  1.00  0.00              
HETATM   20  H     O     1       0.371   4.683   4.589  1.00 90.00              
HETATM   21  C     O     1       0.094   3.108   2.462  1.00  0.00              
HETATM   22  H     O     1      -0.610   3.794   1.964  1.00 90.00              
HETATM   23  O     O     1       1.414   3.676   2.435  1.00  0.00              
HETATM   24  H     O     1       1.731   3.805   1.547  1.00  0.00              
CONECT    1    2    3                                                           
CONECT    2    1                                                                
CONECT    3    1    4    5   21                                                 
CONECT    4    3                                                                
CONECT    5    3    6                                                           
CONECT    6    5    7   12   13                                                 
CONECT    7    6    8    9   10                                                 
CONECT    8    7                                                                
CONECT    9    7                                                                
CONECT   10    7   11                                                           
CONECT   11   10                                                                
CONECT   12    6                                                                
CONECT   13    6   14   15   17                                                 
CONECT   14   13                                                                
CONECT   15   13   16                                                           
CONECT   16   15                                                                
CONECT   17   13   18   19   21                                                 
CONECT   18   17                                                                
CONECT   19   17   20                                                           
CONECT   20   19                                                                
CONECT   21    3   17   22   23                                                 
CONECT   22   21                                                                
CONECT   23   21   24                                                           
CONECT   24   23                                                                
MASTER        0    0    0    0    0    0    0    0   24    0   24    0          
END                                                                             
