# Supplementary material for: Shape: automatic conformation prediction of carbohydrates using a genetic algorithm
Source: J Cheminform. 2009 Sep 21;1:16. doi: 10.1186/1758-2946-1-16 (PMC2820494; doi:10.1186/1758-2946-1-16)
Supplement: Additional file 1 — Shape version 090213. The complete shape distribution. [file 1758-2946-1-16-S1.TGZ › shape.release.090213/example.molecules/triglc.pdb]

COMPND    best.pdb
AUTHOR    generated by com.csol.chem.io.PDBWriter
HETATM    1  C   UNK     0       0.628   1.068  -3.422  1.00  0.00           C
HETATM    2  C   UNK     0       0.171   2.207  -2.522  1.00  0.00           C
HETATM    3  O   UNK     0      -0.763   1.676  -1.570  1.00  0.00           O
HETATM    4  H   UNK     0      -0.280   1.165  -0.934  1.00  0.00           H
HETATM    5  H   UNK     0       1.047   2.671  -2.001  1.00  0.00           H
HETATM    6  C   UNK     0      -0.566   3.256  -3.343  1.00  0.00           C
HETATM    7  O   UNK     0      -0.781   4.394  -2.493  1.00  0.00           O
HETATM    8  H   UNK     0      -1.363   4.993  -2.941  1.00  0.00           H
HETATM    9  H   UNK     0      -1.541   2.841  -3.704  1.00  0.00           H
HETATM   10  C   UNK     0       0.306   3.693  -4.517  1.00  0.00           C
HETATM   11  O   UNK     0      -0.463   4.561  -5.364  1.00  0.00           O
HETATM   12  H   UNK     0      -1.210   4.084  -5.701  1.00  0.00           H
HETATM   13  H   UNK     0       1.193   4.247  -4.136  1.00  0.00           H
HETATM   14  C   UNK     0       0.774   2.486  -5.328  1.00  0.00           C
HETATM   15  H   UNK     0      -0.098   1.954  -5.779  1.00  0.00           H
HETATM   16  C   UNK     0       1.762   2.886  -6.420  1.00  0.00           C
HETATM   17  O   UNK     0       2.113   1.740  -7.208  1.00  0.00           O
HETATM   18  H   UNK     0       1.368   1.504  -7.744  1.00  0.00           H
HETATM   19  H   UNK     0       2.684   3.315  -5.975  1.00  0.00           H
HETATM   20  H   UNK     0       1.326   3.671  -7.085  1.00  0.00           H
HETATM   21  O   UNK     0       1.481   1.613  -4.435  1.00  0.00           O
HETATM   22  H   UNK     0      -0.240   0.511  -3.861  1.00  0.00           H
HETATM   23  O   UNK     0       3.248  -4.887  -3.491  1.00  0.00           O
HETATM   24  H   UNK     0       2.854  -4.936  -4.360  1.00  0.00           H
HETATM   25  C   UNK     0       3.020  -3.589  -2.944  1.00  0.00           C
HETATM   26  H   UNK     0       3.364  -3.556  -1.885  1.00  0.00           H
HETATM   27  O   UNK     0       1.606  -3.406  -3.027  1.00  0.00           O
HETATM   28  C   UNK     0       1.190  -2.155  -2.456  1.00  0.00           C
HETATM   29  C   UNK     0      -0.335  -2.160  -2.473  1.00  0.00           C
HETATM   30  H   UNK     0      -0.732  -1.175  -2.140  1.00  0.00           H
HETATM   31  H   UNK     0      -0.720  -2.350  -3.503  1.00  0.00           H
HETATM   32  O   UNK     0      -0.809  -3.176  -1.579  1.00  0.00           O
HETATM   33  H   UNK     0      -1.757  -3.174  -1.602  1.00  0.00           H
HETATM   34  H   UNK     0       1.549  -2.070  -1.402  1.00  0.00           H
HETATM   35  C   UNK     0       1.782  -1.034  -3.309  1.00  0.00           C
HETATM   36  H   UNK     0       1.373  -1.084  -4.346  1.00  0.00           H
HETATM   37  O   UNK     0       1.470   0.225  -2.663  1.00  0.00           O
HETATM   38  C   UNK     0       3.306  -1.143  -3.341  1.00  0.00           C
HETATM   39  H   UNK     0       3.719  -0.924  -2.323  1.00  0.00           H
HETATM   40  C   UNK     0       3.715  -2.539  -3.797  1.00  0.00           C
HETATM   41  H   UNK     0       3.463  -2.673  -4.879  1.00  0.00           H
HETATM   42  O   UNK     0       5.130  -2.670  -3.585  1.00  0.00           O
HETATM   43  H   UNK     0       5.422  -3.464  -4.014  1.00  0.00           H
HETATM   44  O   UNK     0       3.779  -0.202  -4.333  1.00  0.00           O
HETATM   45  C   UNK     0       4.910   0.534  -3.918  1.00  0.00           C
HETATM   46  H   UNK     0       5.659  -0.103  -3.380  1.00  0.00           H
HETATM   47  O   UNK     0       4.360   1.549  -3.070  1.00  0.00           O
HETATM   48  C   UNK     0       5.370   2.412  -2.528  1.00  0.00           C
HETATM   49  C   UNK     0       4.660   3.347  -1.554  1.00  0.00           C
HETATM   50  H   UNK     0       5.360   4.135  -1.192  1.00  0.00           H
HETATM   51  H   UNK     0       3.802   3.859  -2.051  1.00  0.00           H
HETATM   52  O   UNK     0       4.192   2.586  -0.433  1.00  0.00           O
HETATM   53  H   UNK     0       3.736   3.172   0.156  1.00  0.00           H
HETATM   54  H   UNK     0       6.141   1.815  -1.984  1.00  0.00           H
HETATM   55  C   UNK     0       6.005   3.173  -3.689  1.00  0.00           C
HETATM   56  H   UNK     0       5.239   3.837  -4.169  1.00  0.00           H
HETATM   57  O   UNK     0       7.087   3.952  -3.151  1.00  0.00           O
HETATM   58  H   UNK     0       7.275   4.659  -3.754  1.00  0.00           H
HETATM   59  C   UNK     0       6.586   2.201  -4.711  1.00  0.00           C
HETATM   60  H   UNK     0       7.466   1.656  -4.280  1.00  0.00           H
HETATM   61  O   UNK     0       6.965   2.948  -5.880  1.00  0.00           O
HETATM   62  H   UNK     0       7.818   3.331  -5.726  1.00  0.00           H
HETATM   63  C   UNK     0       5.515   1.206  -5.141  1.00  0.00           C
HETATM   64  H   UNK     0       4.717   1.717  -5.734  1.00  0.00           H
HETATM   65  O   UNK     0       6.147   0.178  -5.920  1.00  0.00           O
HETATM   66  H   UNK     0       6.392   0.550  -6.757  1.00  0.00           H
CONECT    1    2   21   22   37
CONECT    2    1    3    5    6
CONECT    3    2    4
CONECT    4    3
CONECT    5    2
CONECT    6    2    7    9   10
CONECT    7    6    8
CONECT    8    7
CONECT    9    6
CONECT   10    6   11   13   14
CONECT   11   10   12
CONECT   12   11
CONECT   13   10
CONECT   14   10   15   16   21
CONECT   15   14
CONECT   16   14   17   19   20
CONECT   17   16   18
CONECT   18   17
CONECT   19   16
CONECT   20   16
CONECT   21    1   14
CONECT   22    1
CONECT   23   24   25
CONECT   24   23
CONECT   25   23   26   27   40
CONECT   26   25
CONECT   27   25   28
CONECT   28   27   29   34   35
CONECT   29   28   30   31   32
CONECT   30   29
CONECT   31   29
CONECT   32   29   33
CONECT   33   32
CONECT   34   28
CONECT   35   28   36   37   38
CONECT   36   35
CONECT   37    1   35
CONECT   38   35   39   40   44
CONECT   39   38
CONECT   40   25   38   41   42
CONECT   41   40
CONECT   42   40   43
CONECT   43   42
CONECT   44   38   45
CONECT   45   44   46   47   63
CONECT   46   45
CONECT   47   45   48
CONECT   48   47   49   54   55
CONECT   49   48   50   51   52
CONECT   50   49
CONECT   51   49
CONECT   52   49   53
CONECT   53   52
CONECT   54   48
CONECT   55   48   56   57   59
CONECT   56   55
CONECT   57   55   58
CONECT   58   57
CONECT   59   55   60   61   63
CONECT   60   59
CONECT   61   59   62
CONECT   62   61
CONECT   63   45   59   64   65
CONECT   64   63
CONECT   65   63   66
CONECT   66   65
MASTER        0    0    0    0    0    0    0    0   66    0   66    0
END
