# Supplementary material for: Shape: automatic conformation prediction of carbohydrates using a genetic algorithm
Source: J Cheminform. 2009 Sep 21;1:16. doi: 10.1186/1758-2946-1-16 (PMC2820494; doi:10.1186/1758-2946-1-16)
Supplement: Additional file 1 — Shape version 090213. The complete shape distribution. [file 1758-2946-1-16-S1.TGZ › shape.release.090213/example.molecules/lewisx.mol]

  74 MOL          lewisx                                                0
   1   1   1.5915  -1.2304  -1.1780C1
   2   1   2.8035  -0.6624  -1.9380C2
   3   1   4.0505  -1.4664  -1.5350C3
   4   1   4.2325  -1.3994  -0.0050C4
   5   1   2.9145  -1.8174   0.6970C5
   6   1   2.9495  -1.7304   2.2430C6
   7   8   0.4655  -0.4354  -1.5220OR
   8   8   2.6065  -0.8604  -3.3290O2H
   9   8   5.2005  -0.9034  -2.1490O3H
  10   8   1.8285  -1.0294   0.2090OR
  11   8   3.1955  -0.4254   2.7480O6H
  12  13   1.8305  -0.3694  -3.5700H2O
  13  13   5.0115  -0.8524  -3.0780H3O
  14  13   3.7975   0.0026   2.1500H6O
  15   8   4.5475  -0.0584   0.3440O4H
  16  13   5.2315   0.2196  -0.2540H4O
  17  13   2.7185  -2.8884   0.4420H5
  18  13   1.9825  -2.0924   2.6620H6S
  19  13   3.7355  -2.4154   2.6340H6R
  20  13   1.4315  -2.3044  -1.4160H1
  21  13   2.9395   0.4226  -1.7160H2
  22  13   3.9395  -2.5324  -1.8470H3
  23  13   5.0605  -2.0754   0.3130H4
  24   1  -3.5932  -0.9613  -1.8560C1
  25   1  -3.1452  -0.4163  -0.4760C2
  26   1  -1.6892   0.1017  -0.6100C3
  27   1  -0.7972  -1.0253  -1.2020C4
  28   1  -1.4182  -1.5793  -2.5060C5
  29   1  -0.6792  -2.7878  -3.1103C6
  30   2  -5.2521   0.2731   0.6428C7
  31   1  -6.1229   1.4323   1.0314C8
  32   8  -4.8712  -1.5713  -1.8010O1H
  33   8  -1.1342   0.3687   0.6740OW
  34   8  -2.7362  -2.0293  -2.2130OR
  35   8  -0.4738  -3.7904  -2.1116O6H
  36   9  -5.5601  -0.8679   0.9028OM
  37   5  -4.0941   0.6141  -0.0302N15
  38   1  -5.2026  -2.1276  -3.0760C1O
  39  13  -3.1275  -1.2472   0.2446H2
  40  13  -1.6482   1.0017  -1.2670H3
  41  13  -0.6897  -1.8275  -0.4571H4
  42  13  -1.4567  -0.7840  -3.2649H5
  43  13  -1.2596  -3.2033  -3.9473H6S
  44  13   0.2930  -2.4795  -3.5223H6R
  45  13  -7.0266   1.0892   1.5565H8
  46  13  -6.4434   1.9980   0.1442H24
  47  13  -5.5834   2.1160   1.7033H25
  48  13  -0.3658  -4.6274  -2.5426H6O
  49  13  -3.9391   1.6021  -0.2752H29
  50  13  -3.5952  -0.1633  -2.6320H1
  51   1  -1.4552   1.5887   1.3220C1
  52   1  -0.8512   1.5867   2.7390C2
  53   1   0.6628   1.3717   2.6360C3
  54   1   1.2718   2.5077   1.7980C4
  55   1   0.5668   2.5677   0.4260C5
  56   1   1.0008   3.7907  -0.3970C6
  57   8  -0.8532   2.6317   0.5670OR
  58   8  -1.4272   0.5177   3.4720O2H
  59   8   1.2398   1.4017   3.9370O3H
  60   8   1.0638   3.7387   2.4750O4H
  61  13   0.8438   1.6567  -0.1520H5
  62  13  -2.5502   1.7467   1.3910H1
  63  13  -1.0842   2.5517   3.2490H2
  64  13  -0.9012   0.4157   4.2560H2O
  65  13   0.8628   0.3897   2.1480H3
  66  13   1.9838   0.8067   3.9160H3O
  67  13   2.3648   2.3387   1.6520H4
  68  13   1.3118   3.5937   3.3820H4O
  69  13   2.1048   3.8137  -0.5370H6
  70  13   0.5438   3.7807  -1.4110H22
  71  13   0.7058   4.7477   0.0880H23
  72  13  -6.1954  -2.5985  -3.0237H7
  73  13  -4.4526  -2.8832  -3.3526H9
  74  13  -5.2150  -1.3291  -3.8325H10
  76 MOL
   1   5   4            1
   2   3   4            1
   3   2   3            1
   4   1   2            1
   5   5   6            1
   6   5  17            1
   7   4  23            1
   8   3  22            1
   9   2  21            1
  10   1  20            1
  11   7   1            1
  12   2   8            1
  13   8  12            1
  14   3   9            1
  15   9  13            1
  16   1  10            1
  17  10   5            1
  18   6  11            1
  19  11  14            1
  20   4  15            1
  21  15  16            1
  22   6  18            1
  23   6  19            1
  24  28  29            1
  25  27  28            1
  26  31  45            1
  27  25  24            1
  28  24  32            1
  29  24  34            1
  30  24  50            1
  31  26  25            1
  32  26  27            1
  33  33  26            1
  34  26  40            1
  35  30  31            1
  36  30  36            2
  37  37  30            1
  38  32  38            1
  39  28  34            1
  40  29  35            1
  41  35  48            1
  42  25  37            1
  43  37  49            1
  44  25  39            1
  45  27  41            1
  46  28  42            1
  47  29  43            1
  48  29  44            1
  49  31  46            1
  50  31  47            1
  51  51  52            1
  52  51  57            1
  53  51  62            1
  54  52  53            1
  55  52  58            1
  56  52  63            1
  57  53  54            1
  58  53  59            1
  59  53  65            1
  60  55  54            1
  61  54  60            1
  62  54  67            1
  63  55  56            1
  64  57  55            1
  65  55  61            1
  66  56  69            1
  67  56  70            1
  68  56  71            1
  69  58  64            1
  70  59  66            1
  71  60  68            1
  72  27   7            1
  73  33  51            1
  74  38  72            1
  75  38  73            1
  76  38  74            1
   0 MOL
