# Supplementary material for: Shape: automatic conformation prediction of carbohydrates using a genetic algorithm
Source: J Cheminform. 2009 Sep 21;1:16. doi: 10.1186/1758-2946-1-16 (PMC2820494; doi:10.1186/1758-2946-1-16)
Supplement: Additional file 1 — Shape version 090213. The complete shape distribution. [file 1758-2946-1-16-S1.TGZ › shape.release.090213/shape]

#!/bin/bash


# This is an example Shape launch script. 
# Feel free to change and rewrite as you please.


if [[ $# > 6 ]] || [[ $1 == "-h" ]] || [[ $1 == "--help" ]]
then
    echo "usage: shape [configfile [srcDir [outDir [errDir [tmpDir]]]]]"
    echo "files and directories specified on the command line overrides"
    echo "the default values and those specified in the config file."
    echo "If a configfile is not provided, then the file \"shape.config\""
    echo "is used as default"
    exit 1
fi


# Assign the command line parameters

config=$1
srcdir=$2
outdir=$3
errdir=$4
tmpdir=$5


# Which java binary to use?
javabin="java"
# You can also point to a specific java binary like this:
#javabin="/opt/sun-jdk-1.6.0.07/bin/java"


# If you have screen installed and want to run Shape in a screen console,
# then uncomment the #screen line.

# It is recommended that you run shape in the background.
# To do this uncomment the #nice and #ionice lines.
# Some people do not have those tools installed, 
# therefore they are commented out below by default.

#screen -d -m -L -S "shape" \
#ionice -n 7 \
#nice -n 19 \
${javabin} \
    -Xmx512m \
    -jar shape.jar \
        ${config} \
        ${srcdir} \
        ${outdir} \
        ${errdir} \
        ${tmpdir} \
