# Supplementary material for: Shape: automatic conformation prediction of carbohydrates using a genetic algorithm
Source: J Cheminform. 2009 Sep 21;1:16. doi: 10.1186/1758-2946-1-16 (PMC2820494; doi:10.1186/1758-2946-1-16)
Supplement: Additional file 1 — Shape version 090213. The complete shape distribution. [file 1758-2946-1-16-S1.TGZ › shape.release.090213/shape.server.config]

# Example of the server configuration.
# ------------------------------------


# rootDir will default to the shape root if not set.
#rootDir             /home/tools/shape

nrClients           2


# You should change the work directory to reside on ramdisk.
#workDir             /mnt/ram/shape.server.tmp
# If workDir is omitted, it will default to the main Shape setting.
#workDir             tmp


# if mm3ConfigFile is omitted it will default to the main Shape setting.
#mm3ConfigFile       shape.mm3.config
