# Supplementary material for: Shape: automatic conformation prediction of carbohydrates using a genetic algorithm
Source: J Cheminform. 2009 Sep 21;1:16. doi: 10.1186/1758-2946-1-16 (PMC2820494; doi:10.1186/1758-2946-1-16)
Supplement: Additional file 1 — Shape version 090213. The complete shape distribution. [file 1758-2946-1-16-S1.TGZ › shape.release.090213/quicktest]

#!/bin/bash

# This script runs a quick functionality test of the Shape package.
# It will generally complete in less than one minute.
# Shape will have to be terminated manually afterwards though.
# Just press control+c on the keyboard to terminate the Shape console.

# First copy the test molecule disacch.mol to the source directory "src"
cp example.molecules/disacch.mol src/

# Then start Shape using the alternative configuration file 
# "shape.quicktest.config", which can be found in the 
# alternative.configs directory.
./shape alternative.configs/shape.quicktest.config
