# Supplementary material for: Shape: automatic conformation prediction of carbohydrates using a genetic algorithm
Source: J Cheminform. 2009 Sep 21;1:16. doi: 10.1186/1758-2946-1-16 (PMC2820494; doi:10.1186/1758-2946-1-16)
Supplement: Additional file 1 — Shape version 090213. The complete shape distribution. [file 1758-2946-1-16-S1.TGZ › shape.release.090213/README]

Welcome to a new release of Shape, release 2009 02 13.


REGARDING MM3:
This package does not contain an MM3 binary. You need to have MM3 installed on your system to be able to use Shape. MM3 is proprietary software developed by N.L. Allinger et.al., and can be obtained by contacting the Allinger group:
email: "Shawn Stephens" <shawn79 uga edu> (insert @ and . where appropriate)

In the future I hope to be allowed to provide a time limited demo of MM3 with the Shape packaged releases to simplify things for setup and testing.

A typical minimal mm3 installation layout is provided in the mm392mod directory, but the files are empty. It is provided as an example of a minimal installation, and can be imitated if you want to setup a specific MM3 environment for Shape.


This is mainly a maintainance release since Shape is no longer included in any of my current projects, and thus I do not have time to take on the larger improvements I want to make. This release does not have any open bugs though, which is good. So, please start testing and find me some new ones to fix for the next release.

If you are new to Shape I suggest that you start with taking a look at the manual. Specifically the introduction section. It contains all the basic information for getting started.
If you have problems setting it up I suggest you contact your IT administrator, or the Shape developer. It is not difficult, but can be a bit daunting if you are not used to *nix systems.


Changes in this release: 
    The manual has been updated and expanded to be more helpful.
    Some minor improvements have been made to the search engine.

Other than that most is as before. Your old configuration files, from the last version, should work without any changes for this version as well.


Please inform me of things that do not work, should work better, want to have in the future, etc.

jimmy rosen gmail com  (insert . and @ where appropriate)
