# Supplementary material for: Shape: automatic conformation prediction of carbohydrates using a genetic algorithm
Source: J Cheminform. 2009 Sep 21;1:16. doi: 10.1186/1758-2946-1-16 (PMC2820494; doi:10.1186/1758-2946-1-16)
Supplement: Additional file 1 — Shape version 090213. The complete shape distribution. [file 1758-2946-1-16-S1.TGZ › shape.release.090213/shape.search.config]

# Shape search configuration file.
# --------------------------------


# This configuration is intended for general use.
# It is sufficiently thorough to be trusted for molecules up to a couple of 
# hundred atoms in size. The drawback is that it is unnecessarily slow for 
# small molecules, and not thorough enough for large molecules.
# Take a look at the other configurations in the alternative.configs directory
# as well and see how the values there are set.


populationSize      25
nrPopulations       20


evolutionOperator     com.csol.chem.search.ga2.SimpleEvolution {
    nrAncients                  1
    
    useRankFitness              true
    adjustRankFitnessRBySize    true
    rankFitnessRatio            0.2
    rankFitnessRmin             3
    rankFitnessRmax            10
    
    mutationOperator     com.csol.chem.search.ga2.MutateByRatio {
        mutationRatio           0.075
    }
}

convergenceCriterium     com.csol.chem.search.ga2.EnergyWindowConvergence {
    window        20
    limit        -0.5
}
