# Supplementary material for: Shape: automatic conformation prediction of carbohydrates using a genetic algorithm
Source: J Cheminform. 2009 Sep 21;1:16. doi: 10.1186/1758-2946-1-16 (PMC2820494; doi:10.1186/1758-2946-1-16)
Supplement: Additional file 1 — Shape version 090213. The complete shape distribution. [file 1758-2946-1-16-S1.TGZ › shape.release.090213/mm392mod/mm3config]

# This is an example configuration file for an MM3(92) installation.
# ------------------------------------------------------------------


# Lines starting with a '#' hashmark are comment lines and will not be read.
# To set a parameter, list it together with its value on a line:
# parameter   value
# but without the '#' hash mark of course.
# All parameters and values are case sensitive:
# Foo != foo != FOO != fOO

# The 'rootDir' directory will be used as parent for any non rooted 
# directory or file.
rootDir             /home/jiro/java/eclipse.cermav/Csol-libs/res/mm3/mm392mod


# The 'workDir' is where all temporary files go. It is recommended that you
# set it to a ramdisk for speed. Also, if running on a cluster, don't set
# this to point to a network mounted area, since then you'll be transporting
# lots of temporary data across the network to no use.
# If workDir is not specified it will default to the present working directory.
# If it is not rooted it will be set relative to rootDir.
workDir             /tmp/ram/mm392mod.workdir


# This is the binary MM3 file that will be used to run MM3 calculations.
mm3Command          mm392linux.no.static


# The "original" files for parameters and constants.
# If these files are unrooted, they will be set relative to the
# 'rootDir'.
paraOrgFile         para.org
constOrgFile        const.org


# MM3 require its input files to have certain names. 
# These files will written in the workDir when MM3 is executed.
# The para and const files will be soft linked to their original files
# instead of copied and written.
cpdFileName         CPD.MM3
constFileName       CONST.MM3
paraFileName        PARA.MM3
ta4FileName         TAPE4.MM3
ta9FileName         TAPE9.MM3
errFileName         ERRMSG.MM3


# These strings are markers used to locate the steric energy values in
# the tape4 files. They differ from different versions of MM3.
# The open and close values will surround the energy value:
# FINAL STERIC ENERGY IS     23.44 KCAL
# i.e. the program will match the pattern:
# finalStericEnergyOpen floatvalue finalStericEnergyClose
finalStericEnergyOpen         FINAL STERIC ENERGY IS
finalStericEnergyClose        KCAL
    
  
# Similar to the final steric energy markers, the heat of formation markers
# surround the heat of formation value in the ta4 file.  
# heatOfFormationOpen = "";
# heatOfFormationClose = "";


# End of log file marker for TAPE4 format
# This is the string marker that marks the last line of a TAPE4 block.
#ta4BlockEnd        THIS JOB COMPLETED AT


# Typing error markers in the TAPE4 files
#ta4TypingErrorMessage         Error: Wrong attached atom
#ta4TypingErrorLineIntro       Check atoms attached to atom


# Type correction warning message in TAPE4 files
#ta4TypingWarningMessage       WARNING : INCORRECT ATOM TYPES GIVEN IN INPUT
#ta4TypingWarningLineIntro     Atom type of atom
#ta4TypingWarningSeparator     is replaced by
