# Supplementary material for: Shape: automatic conformation prediction of carbohydrates using a genetic algorithm
Source: J Cheminform. 2009 Sep 21;1:16. doi: 10.1186/1758-2946-1-16 (PMC2820494; doi:10.1186/1758-2946-1-16)
Supplement: Additional file 1 — Shape version 090213. The complete shape distribution. [file 1758-2946-1-16-S1.TGZ › shape.release.090213/shape.mm3.config]

# This is an example configuration file for an MM3(92) installation.
# ------------------------------------------------------------------


rootDir             mm392mod

# You should change the work dir to a ramdisk directory.
#workDir             /mnt/ram/shape.mm3.tmp
# if workDir is omitted it is inherited from the Shape or Server configuration
# depending on if this MM3 configuration is used from the Shape or Server class.
#workDir             tmp.mm3


mm3Command          mm392linux.no.static


paraOrgFile         para.org
constOrgFile        const.org


cpdFileName         CPD.MM3
constFileName       CONST.MM3
paraFileName        PARA.MM3
ta4FileName         TAPE4.MM3
ta9FileName         TAPE9.MM3
errFileName         ERRMSG.MM3


finalStericEnergyOpen         FINAL STERIC ENERGY IS
finalStericEnergyClose        KCAL
    
