# Supplementary material for: Shape: automatic conformation prediction of carbohydrates using a genetic algorithm
Source: J Cheminform. 2009 Sep 21;1:16. doi: 10.1186/1758-2946-1-16 (PMC2820494; doi:10.1186/1758-2946-1-16)
Supplement: Additional file 1 — Shape version 090213. The complete shape distribution. [file 1758-2946-1-16-S1.TGZ › shape.release.090213/shape.cluster.config]

# This is the basic configuration file for the clustering function to use
# for clustering the results of the conformation search.
# -----------------------------------------------------------------------

# Here is a setup to cluster on atom distance, ignoring hydrogens and a
# 1.0 �ngstr�m rmsd tolerance.
# ----------------------------

clusteringFunction com.csol.chem.util.analysis.LECFunction {

    tolerance  1.0

    distanceFunction com.csol.chem.util.analysis.AtomRMSD {

        weightFunction com.csol.chem.util.analysis.AtomWeightHeavyOnly {

            cutoffMass   2.0

        }
    }
}
